# Supplementary material for: Special Nuclear Structures in the Germinal Vesicle of the Common Frog with Emphasis on the So-Called Karyosphere Capsule
Source: J Dev Biol. 2023 Dec 12;11(4):44. doi: 10.3390/jdb11040044 (PMC10744300; doi:10.3390/jdb11040044)
Supplement: Supplementary file 1 [file jdb-11-00044-s001.zip]

Archive with 3 entries (3 files):
- Figure_S1.pdf
- Table-S1_number.pdf
- Table-S2_proteomics.xls
